# Supplementary material for: Transcriptional Profiling of the Effect of Coleus amboinicus L. Essential Oil against Salmonella Typhimurium Biofilm Formation
Source: Antibiotics (Basel). 2023 Nov 7;12(11):1598. doi: 10.3390/antibiotics12111598 (PMC10668763; doi:10.3390/antibiotics12111598)
Supplement: Supplementary file 1 [file antibiotics-12-01598-s001.zip]

Archive with 1 entries (1 files):
- antibiotics-2689683-supplementary.pdf
